# Supplementary material for: Men’s Facial Hair Preferences Reflect Facial Hair Impression Management Functions Across Contexts and Men Know It
Source: Arch Sex Behav. 2023 Apr 17;52(6):2465–73. doi: 10.1007/s10508-023-02595-6 (PMC10501953; doi:10.1007/s10508-023-02595-6)
Supplement: Supplementary file 1 — Supplementary file1 (XLSX 38 KB) [file 10508_2023_2595_MOESM1_ESM.xlsx]

## Sheet: Facial_hair_preferences_study
LP	Sample	Age	Informed_consent	Sex	Sexual_orientation	Acual_facial_hair	Facial_hair_Most_wanted_for_oneself	Facial_hair_Preferred_for_other_men	Facial_hair_Perceived_as_attractive_for_women	Facial_hair_Perceived_as_appropriate_in_formal_situation_with_unknown_man	Facial_hair_Perceived_as_appropriate_in_formal_situation_with_unknown_woman	Facial_hair_Perceived_as_appropriate_in_informal_situation_with_unknown_man	Facial_hair_Perceived_as_appropriate_in_informal_situation_with_unknown_woman
1	Rigorous	18	Yes	Man	heterosexual	1	3	3	3	2	2	2	3
2	Rigorous	18	Yes	Man	heterosexual	1	1	1	1	1	1	1	1
3	Rigorous	18	Yes	Man	heterosexual	2	2	4	2	2	3	2	3
4	Rigorous	18	Yes	Man	heterosexual	3	2	3	4	3	4	2	1
5	Rigorous	18	Yes	Man	heterosexual	3	3	3	3	3	3	4	4
6	Rigorous	18	Yes	Man	heterosexual	1	1	3	1	1	1	1	1
7	Rigorous	18	Yes	Man	heterosexual	1	1	2	1	1	1	1	1
8	Rigorous	18	Yes	Man	heterosexual	1	2	3	3	1	3	4	1
9	Rigorous	18	Yes	Man	heterosexual	1	1	3	3	1	1	2	2
10	Rigorous	18	Yes	Man	heterosexual	1	4	4	4	4	4	4	4
11	Rigorous	18	Yes	Man	heterosexual	3	4	3	3	3	3	2	2
12	Rigorous	18	Yes	Man	heterosexual	1	1	2	3	1	1	1	1
13	Rigorous	18	Yes	Man	heterosexual	1	1	2	3	2	2	2	2
14	Rigorous	18	Yes	Man	heterosexual	1	1	2	3	2	3	3	2
15	Rigorous	18	Yes	Man	heterosexual	2	4	3	4	3	3	2	1
16	Rigorous	18	Yes	Man	heterosexual	2	4	3	3	4	4	4	4
17	Rigorous	18	Yes	Man	heterosexual	1	1	2	2	2	2	2	2
18	Rigorous	19	Yes	Man	heterosexual	2	2	1	1	1	1	1	1
19	Rigorous	19	Yes	Man	heterosexual	3	3	2	3	1	3	3	3
20	Rigorous	19	Yes	Man	heterosexual	3	3	3	3	3	3	3	3
21	Rigorous	19	Yes	Man	heterosexual	1	1	2	2	1	3	3	3
22	Rigorous	19	Yes	Man	heterosexual	1	1	1	3	1	1	3	1
23	Rigorous	19	Yes	Man	heterosexual	1	2	2	3	2	3	2	3
24	Rigorous	19	Yes	Man	heterosexual	2	2	2	2	2	2	2	2
25	Rigorous	19	Yes	Man	heterosexual	2	2	2	2	3	2	1	2
26	Rigorous	19	Yes	Man	heterosexual	1	1	1	1	1	1	1	1
27	Rigorous	19	Yes	Man	heterosexual	1	3	2	3	1	1	3	3
28	Rigorous	19	Yes	Man	heterosexual	1	3	2	4	1	1	1	2
29	Rigorous	19	Yes	Man	heterosexual	1	1	1	3	1	1	1	1
30	Rigorous	19	Yes	Man	heterosexual	2	4	3	1	3	1	4	1
31	Rigorous	19	Yes	Man	heterosexual	1	1	4	4	1	4	1	4
32	Rigorous	19	Yes	Man	heterosexual	3	3	2	1	2	2	3	2
33	Rigorous	19	Yes	Man	heterosexual	1	1	3	3	1	1	3	3
34	Rigorous	19	Yes	Man	heterosexual	2	4	3	4	1	2	2	4
35	Rigorous	19	Yes	Man	heterosexual	1	1	3	1	1	1	3	1
36	Rigorous	20	Yes	Man	heterosexual	3	3	2	3	2	2	3	2
37	Rigorous	20	Yes	Man	heterosexual	3	3	2	2	3	2	3	2
38	Rigorous	20	Yes	Man	heterosexual	4	4	4	4	3	3	4	4
39	Rigorous	20	Yes	Man	heterosexual	1	1	1	1	1	1	1	1
40	Rigorous	20	Yes	Man	heterosexual	3	3	3	3	3	3	3	3
41	Rigorous	20	Yes	Man	heterosexual	2	2	2	3	3	3	3	3
42	Rigorous	20	Yes	Man	heterosexual	1	1	2	2	2	1	1	1
43	Rigorous	20	Yes	Man	heterosexual	1	1	4	3	1	1	1	1
44	Rigorous	20	Yes	Man	heterosexual	3	3	3	2	3	2	3	2
45	Rigorous	20	Yes	Man	heterosexual	1	4	4	4	3	1	4	4
46	Rigorous	20	Yes	Man	heterosexual	1	3	3	3	3	3	2	3
47	Rigorous	20	Yes	Man	heterosexual	1	3	3	3	3	3	3	3
48	Rigorous	20	Yes	Man	heterosexual	1	1	1	1	1	1	1	1
49	Rigorous	20	Yes	Man	heterosexual	1	1	1	1	1	1	2	1
50	Rigorous	20	Yes	Man	heterosexual	1	1	1	1	1	1	1	1
51	Rigorous	20	Yes	Man	heterosexual	1	1	1	1	1	1	1	1
52	Rigorous	21	Yes	Man	heterosexual	2	2	3	3	2	2	3	3
53	Rigorous	21	Yes	Man	heterosexual	3	4	4	3	3	3	3	3
54	Rigorous	21	Yes	Man	heterosexual	1	1	1	3	1	1	3	1
55	Rigorous	21	Yes	Man	heterosexual	2	2	3	3	1	1	1	3
56	Rigorous	21	Yes	Man	heterosexual	1	1	1	1	1	1	1	1
57	Rigorous	21	Yes	Man	heterosexual	4	3	2	3	2	3	4	3
58	Rigorous	21	Yes	Man	heterosexual	1	3	3	3	1	3	1	1
59	Rigorous	21	Yes	Man	heterosexual	2	3	2	4	1	1	2	1
60	Rigorous	21	Yes	Man	heterosexual	1	1	1	3	3	1	2	2
61	Rigorous	21	Yes	Man	heterosexual	1	3	3	3	3	3	3	3
62	Rigorous	21	Yes	Man	heterosexual	1	1	2	3	1	1	1	1
63	Rigorous	21	Yes	Man	heterosexual	3	3	3	3	3	3	4	3
64	Rigorous	21	Yes	Man	heterosexual	1	1	1	1	1	1	1	1
65	Rigorous	21	Yes	Man	heterosexual	1	3	3	3	3	3	1	2
66	Rigorous	21	Yes	Man	heterosexual	4	4	4	3	4	3	4	4
67	Rigorous	21	Yes	Man	heterosexual	1	1	2	2	2	3	4	2
68	Rigorous	21	Yes	Man	heterosexual	3	4	4	1	4	4	4	4
69	Rigorous	21	Yes	Man	heterosexual	1	3	3	3	1	3	2	2
70	Rigorous	21	Yes	Man	heterosexual	3	3	3	3	3	3	3	3
71	Rigorous	21	Yes	Man	heterosexual	1	3	3	3	3	1	3	3
72	Rigorous	22	Yes	Man	heterosexual	1	1	2	2	1	1	2	2
73	Rigorous	22	Yes	Man	heterosexual	2	1	2	1	1	2	2	2
74	Rigorous	22	Yes	Man	heterosexual	1	1	1	1	1	1	1	1
75	Rigorous	22	Yes	Man	heterosexual	1	2	1	2	2	2	2	2
76	Rigorous	22	Yes	Man	heterosexual	4	4	3	3	3	3	4	3
77	Rigorous	22	Yes	Man	heterosexual	1	2	4	1	1	1	1	1
78	Rigorous	22	Yes	Man	heterosexual	1	1	1	1	1	1	1	1
79	Rigorous	22	Yes	Man	heterosexual	2	2	2	2	2	2	3	2
80	Rigorous	22	Yes	Man	heterosexual	1	1	3	4	3	3	1	1
81	Rigorous	22	Yes	Man	heterosexual	1	1	1	1	1	1	1	1
82	Rigorous	22	Yes	Man	heterosexual	1	1	1	3	1	1	1	1
83	Rigorous	22	Yes	Man	heterosexual	3	3	1	3	3	3	3	3
84	Rigorous	22	Yes	Man	heterosexual	1	2	2	3	1	3	2	3
85	Rigorous	22	Yes	Man	heterosexual	3	3	3	3	1	2	2	3
86	Rigorous	22	Yes	Man	heterosexual	2	2	2	2	2	2	2	2
87	Rigorous	22	Yes	Man	heterosexual	1	1	1	1	1	1	1	1
88	Rigorous	22	Yes	Man	heterosexual	1	1	2	3	3	3	3	3
89	Rigorous	22	Yes	Man	heterosexual	2	2	2	2	2	2	2	2
90	Rigorous	22	Yes	Man	heterosexual	1	1	1	1	1	2	2	3
91	Rigorous	22	Yes	Man	heterosexual	1	1	2	1	3	3	4	3
92	Rigorous	22	Yes	Man	heterosexual	1	3	1	1	1	1	1	1
93	Rigorous	22	Yes	Man	heterosexual	1	2	2	3	1	1	2	3
94	Rigorous	22	Yes	Man	heterosexual	3	3	2	1	1	1	4	3
95	Rigorous	23	Yes	Man	heterosexual	2	2	2	1	1	1	2	2
96	Rigorous	23	Yes	Man	heterosexual	3	3	3	1	4	4	3	1
97	Rigorous	23	Yes	Man	heterosexual	1	1	1	1	1	1	1	1
98	Rigorous	23	Yes	Man	heterosexual	1	1	1	3	1	1	1	1
99	Rigorous	23	Yes	Man	heterosexual	2	3	1	1	1	1	2	2
100	Rigorous	23	Yes	Man	heterosexual	1	1	2	2	1	2	2	2
101	Rigorous	23	Yes	Man	heterosexual	3	3	3	3	3	3	3	3
102	Rigorous	23	Yes	Man	heterosexual	1	1	2	3	2	3	4	3
103	Rigorous	23	Yes	Man	heterosexual	3	4	4	4	1	1	1	4
104	Rigorous	23	Yes	Man	heterosexual	2	3	4	3	2	2	3	4
105	Rigorous	23	Yes	Man	heterosexual	1	1	1	1	1	1	1	1
106	Rigorous	23	Yes	Man	heterosexual	2	2	1	1	1	1	2	1
107	Rigorous	23	Yes	Man	heterosexual	1	3	3	3	3	3	4	3
108	Rigorous	23	Yes	Man	heterosexual	2	4	3	3	1	1	2	3
109	Rigorous	24	Yes	Man	heterosexual	3	3	1	4	1	4	2	3
110	Rigorous	24	Yes	Man	heterosexual	1	1	1	1	1	1	1	1
111	Rigorous	24	Yes	Man	heterosexual	1	1	1	1	1	1	1	1
112	Rigorous	24	Yes	Man	heterosexual	1	1	1	1	1	1	1	1
113	Rigorous	24	Yes	Man	heterosexual	2	2	1	3	3	3	3	3
114	Rigorous	24	Yes	Man	heterosexual	4	4	3	3	2	2	2	2
115	Rigorous	24	Yes	Man	heterosexual	3	3	3	3	3	3	2	3
116	Rigorous	24	Yes	Man	heterosexual	3	3	4	3	3	2	4	2
117	Rigorous	24	Yes	Man	heterosexual	1	4	2	2	2	2	2	2
118	Rigorous	24	Yes	Man	heterosexual	1	1	1	3	3	3	2	2
119	Rigorous	24	Yes	Man	heterosexual	1	3	3	3	3	3	2	2
120	Rigorous	24	Yes	Man	heterosexual	3	3	3	3	3	3	3	3
121	Rigorous	24	Yes	Man	heterosexual	1	2	2	1	2	2	2	1
122	Rigorous	24	Yes	Man	heterosexual	2	1	3	1	1	3	4	3
123	Rigorous	25	Yes	Man	heterosexual	1	2	2	2	2	2	2	2
124	Rigorous	25	Yes	Man	heterosexual	2	2	2	2	2	2	2	2
125	Rigorous	25	Yes	Man	heterosexual	3	3	1	1	3	1	3	1
126	Rigorous	25	Yes	Man	heterosexual	1	1	1	1	1	1	2	1
127	Rigorous	25	Yes	Man	heterosexual	1	4	1	4	1	1	3	3
128	Rigorous	25	Yes	Man	heterosexual	1	3	3	3	3	3	3	3
129	Rigorous	25	Yes	Man	heterosexual	3	3	3	3	3	3	3	3
130	Rigorous	25	Yes	Man	heterosexual	3	3	3	1	1	1	3	2
131	Rigorous	25	Yes	Man	heterosexual	3	3	3	3	3	3	3	3
132	Rigorous	25	Yes	Man	heterosexual	1	1	1	1	1	1	1	1
133	Rigorous	25	Yes	Man	heterosexual	1	4	3	4	1	2	2	3
134	Rigorous	25	Yes	Man	heterosexual	3	3	2	2	3	2	3	3
135	Rigorous	25	Yes	Man	heterosexual	2	3	1	3	2	3	2	1
136	Rigorous	25	Yes	Man	heterosexual	3	3	4	2	2	2	3	3
137	Rigorous	25	Yes	Man	heterosexual	3	4	3	3	3	3	4	3
138	Rigorous	25	Yes	Man	heterosexual	2	2	2	3	3	2	3	2
139	Rigorous	25	Yes	Man	heterosexual	1	1	3	3	1	3	1	2
140	Rigorous	25	Yes	Man	heterosexual	1	1	1	1	1	1	1	1
141	Rigorous	26	Yes	Man	heterosexual	3	3	3	3	3	3	3	3
142	Rigorous	26	Yes	Man	heterosexual	1	3	3	3	3	3	3	3
143	Rigorous	26	Yes	Man	heterosexual	1	3	2	3	1	1	2	2
144	Rigorous	26	Yes	Man	heterosexual	3	4	1	3	3	2	3	3
145	Rigorous	26	Yes	Man	heterosexual	1	1	3	3	1	1	3	1
146	Rigorous	26	Yes	Man	heterosexual	3	3	3	3	3	3	3	3
147	Rigorous	26	Yes	Man	heterosexual	3	3	3	3	2	3	2	3
148	Rigorous	26	Yes	Man	heterosexual	3	3	3	3	3	3	3	3
149	Rigorous	26	Yes	Man	heterosexual	3	3	1	3	1	1	3	3
150	Rigorous	26	Yes	Man	heterosexual	3	3	3	3	2	2	3	3
151	Rigorous	26	Yes	Man	heterosexual	1	1	1	2	1	1	1	1
152	Rigorous	26	Yes	Man	heterosexual	2	4	3	4	4	4	4	4
153	Rigorous	26	Yes	Man	heterosexual	1	3	2	3	1	3	3	3
154	Rigorous	26	Yes	Man	heterosexual	3	3	3	3	2	1	3	3
155	Rigorous	26	Yes	Man	heterosexual	1	3	3	3	3	4	3	3
156	Rigorous	26	Yes	Man	heterosexual	1	1	2	2	2	2	2	1
157	Rigorous	26	Yes	Man	heterosexual	1	1	1	3	1	1	1	1
158	Rigorous	26	Yes	Man	heterosexual	3	3	3	3	4	1	1	3
159	Rigorous	26	Yes	Man	heterosexual	1	1	1	1	1	1	1	1
160	Rigorous	26	Yes	Man	heterosexual	2	3	2	1	1	1	1	2
161	Rigorous	26	Yes	Man	heterosexual	2	3	3	3	3	3	3	3
162	Rigorous	26	Yes	Man	heterosexual	2	2	1	3	1	2	2	2
163	Rigorous	26	Yes	Man	heterosexual	1	2	1	4	1	1	4	2
164	Rigorous	27	Yes	Man	heterosexual	1	1	1	1	1	1	1	1
165	Rigorous	27	Yes	Man	heterosexual	2	1	3	3	1	3	2	1
166	Rigorous	27	Yes	Man	heterosexual	1	1	3	1	1	1	4	4
167	Rigorous	27	Yes	Man	heterosexual	1	3	1	2	1	2	1	1
168	Rigorous	27	Yes	Man	heterosexual	2	1	1	3	3	3	1	3
169	Rigorous	27	Yes	Man	heterosexual	1	1	1	1	1	1	1	2
170	Rigorous	27	Yes	Man	heterosexual	2	2	1	3	2	2	3	2
171	Rigorous	27	Yes	Man	heterosexual	1	2	2	4	1	2	2	4
172	Rigorous	27	Yes	Man	heterosexual	1	1	1	2	2	2	2	2
173	Rigorous	27	Yes	Man	heterosexual	1	1	1	1	1	1	2	2
174	Rigorous	27	Yes	Man	heterosexual	3	2	2	2	2	2	2	2
175	Rigorous	27	Yes	Man	heterosexual	2	4	3	3	1	4	4	4
176	Rigorous	27	Yes	Man	heterosexual	1	1	2	3	1	1	1	1
177	Rigorous	27	Yes	Man	heterosexual	2	2	2	3	1	1	2	3
178	Rigorous	28	Yes	Man	heterosexual	2	1	3	4	1	4	1	2
179	Rigorous	28	Yes	Man	heterosexual	1	4	2	4	1	1	4	4
180	Rigorous	28	Yes	Man	heterosexual	3	3	2	2	1	2	3	3
181	Rigorous	28	Yes	Man	heterosexual	4	4	4	4	4	4	4	4
182	Rigorous	28	Yes	Man	heterosexual	3	3	3	3	3	3	3	3
183	Rigorous	28	Yes	Man	heterosexual	4	4	3	3	3	3	3	3
184	Rigorous	28	Yes	Man	heterosexual	1	4	1	4	1	1	1	1
185	Rigorous	28	Yes	Man	heterosexual	3	2	2	3	2	2	3	3
186	Rigorous	28	Yes	Man	heterosexual	3	2	4	3	1	2	4	2
187	Rigorous	28	Yes	Man	heterosexual	1	1	2	2	1	1	2	2
188	Rigorous	28	Yes	Man	heterosexual	1	1	1	1	1	1	1	1
189	Rigorous	28	Yes	Man	heterosexual	1	3	1	1	1	4	2	2
190	Rigorous	28	Yes	Man	heterosexual	3	2	2	2	1	1	2	2
191	Rigorous	28	Yes	Man	heterosexual	3	3	3	3	1	3	3	3
192	Rigorous	28	Yes	Man	heterosexual	1	1	2	1	1	1	2	1
193	Rigorous	28	Yes	Man	heterosexual	1	1	1	1	1	1	1	1
194	Rigorous	28	Yes	Man	heterosexual	3	3	3	3	3	3	3	3
195	Rigorous	28	Yes	Man	heterosexual	1	1	1	3	1	1	2	2
196	Rigorous	29	Yes	Man	heterosexual	2	4	3	4	1	1	3	1
197	Rigorous	29	Yes	Man	heterosexual	1	3	3	3	3	3	3	3
198	Rigorous	29	Yes	Man	heterosexual	1	1	1	1	1	1	1	1
199	Rigorous	29	Yes	Man	heterosexual	4	4	4	4	4	4	4	4
200	Rigorous	29	Yes	Man	heterosexual	1	1	1	1	1	1	1	1
201	Rigorous	29	Yes	Man	heterosexual	3	3	2	1	1	1	1	1
202	Rigorous	29	Yes	Man	heterosexual	3	3	3	4	1	1	1	1
203	Rigorous	29	Yes	Man	heterosexual	3	3	3	3	3	3	4	2
204	Rigorous	29	Yes	Man	heterosexual	1	1	1	1	1	1	1	1
205	Rigorous	29	Yes	Man	heterosexual	2	3	3	3	3	3	1	3
206	Rigorous	29	Yes	Man	heterosexual	1	1	1	1	3	3	1	3
207	Rigorous	29	Yes	Man	heterosexual	1	1	1	3	1	1	1	1
208	Rigorous	29	Yes	Man	heterosexual	4	4	3	3	4	3	4	3
209	Rigorous	29	Yes	Man	heterosexual	1	4	2	3	3	3	2	2
210	Rigorous	29	Yes	Man	heterosexual	2	2	1	3	1	1	1	1
211	Rigorous	30	Yes	Man	heterosexual	2	1	1	1	1	1	1	1
212	Rigorous	30	Yes	Man	heterosexual	3	3	2	2	3	3	4	4
213	Rigorous	30	Yes	Man	heterosexual	3	4	1	3	1	1	3	1
214	Rigorous	30	Yes	Man	heterosexual	1	1	1	1	1	1	1	1
215	Rigorous	30	Yes	Man	heterosexual	1	3	1	3	1	1	3	1
216	Rigorous	30	Yes	Man	heterosexual	2	2	2	2	2	2	2	2
217	Rigorous	30	Yes	Man	heterosexual	1	2	1	1	2	1	1	1
218	Rigorous	30	Yes	Man	heterosexual	1	1	1	3	1	1	1	1
219	Rigorous	30	Yes	Man	heterosexual	1	1	1	3	1	1	1	1
220	Rigorous	30	Yes	Man	heterosexual	2	3	3	4	3	2	3	3
221	Rigorous	30	Yes	Man	heterosexual	1	1	1	1	1	1	1	1
222	Rigorous	30	Yes	Man	heterosexual	2	3	3	3	3	3	3	3
223	Rigorous	30	Yes	Man	heterosexual	2	1	3	2	2	3	2	2
224	Rigorous	30	Yes	Man	heterosexual	3	3	3	3	3	3	4	3
225	Rigorous	30	Yes	Man	heterosexual	2	3	2	3	1	1	2	2
226	Rigorous	30	Yes	Man	heterosexual	1	3	1	3	2	2	2	3
227	Rigorous	31	Yes	Man	heterosexual	4	4	4	4	4	3	4	4
228	Rigorous	31	Yes	Man	heterosexual	1	1	1	1	1	1	1	1
229	Rigorous	31	Yes	Man	heterosexual	1	1	1	1	1	1	1	1
230	Rigorous	31	Yes	Man	heterosexual	2	2	2	2	1	2	2	2
231	Rigorous	31	Yes	Man	heterosexual	1	1	1	1	1	1	1	1
232	Rigorous	31	Yes	Man	heterosexual	1	1	1	1	1	1	1	1
233	Rigorous	31	Yes	Man	heterosexual	3	3	3	3	3	3	3	3
234	Rigorous	31	Yes	Man	heterosexual	2	3	3	3	3	3	1	3
235	Rigorous	31	Yes	Man	heterosexual	1	1	1	1	1	1	1	1
236	Rigorous	31	Yes	Man	heterosexual	2	3	3	3	3	3	3	3
237	Rigorous	31	Yes	Man	heterosexual	2	2	1	3	2	1	2	1
238	Rigorous	31	Yes	Man	heterosexual	3	3	3	3	3	3	3	3
239	Rigorous	31	Yes	Man	heterosexual	1	1	1	3	1	3	2	3
240	Rigorous	31	Yes	Man	heterosexual	3	3	3	3	3	3	2	3
241	Rigorous	31	Yes	Man	heterosexual	3	3	3	3	3	3	3	3
242	Rigorous	31	Yes	Man	heterosexual	1	1	2	1	2	3	2	3
243	Rigorous	31	Yes	Man	heterosexual	4	4	1	3	3	3	3	2
244	Rigorous	31	Yes	Man	heterosexual	1	3	3	3	1	3	3	3
245	Rigorous	31	Yes	Man	heterosexual	3	4	3	3	3	3	4	3
246	Rigorous	32	Yes	Man	heterosexual	1	2	1	4	2	2	2	2
247	Rigorous	32	Yes	Man	heterosexual	3	3	3	3	3	3	3	3
248	Rigorous	32	Yes	Man	heterosexual	1	1	1	3	1	1	2	2
249	Rigorous	32	Yes	Man	heterosexual	1	2	1	2	2	3	4	3
250	Rigorous	32	Yes	Man	heterosexual	1	1	1	1	1	1	1	1
251	Rigorous	32	Yes	Man	heterosexual	3	3	3	3	3	3	3	3
252	Rigorous	32	Yes	Man	heterosexual	1	1	1	1	1	1	1	1
253	Rigorous	32	Yes	Man	heterosexual	2	1	1	3	3	3	2	2
254	Rigorous	32	Yes	Man	heterosexual	1	3	3	3	3	3	3	3
255	Rigorous	32	Yes	Man	heterosexual	3	4	3	3	3	3	3	3
256	Rigorous	32	Yes	Man	heterosexual	1	1	1	2	1	1	1	1
257	Rigorous	32	Yes	Man	heterosexual	1	1	1	3	1	3	1	1
258	Rigorous	32	Yes	Man	heterosexual	1	1	1	1	1	1	1	1
259	Rigorous	32	Yes	Man	heterosexual	1	1	1	3	1	1	3	2
260	Rigorous	32	Yes	Man	heterosexual	3	3	2	3	3	3	3	3
261	Rigorous	32	Yes	Man	heterosexual	3	3	1	1	1	1	1	1
262	Rigorous	33	Yes	Man	heterosexual	1	1	3	3	2	4	3	2
263	Rigorous	33	Yes	Man	heterosexual	2	1	1	1	1	2	2	2
264	Rigorous	33	Yes	Man	heterosexual	2	2	3	3	3	3	3	3
265	Rigorous	33	Yes	Man	heterosexual	1	1	1	3	1	1	2	1
266	Rigorous	33	Yes	Man	heterosexual	1	3	3	3	3	3	3	3
267	Rigorous	33	Yes	Man	heterosexual	3	3	1	1	1	1	1	1
268	Rigorous	33	Yes	Man	heterosexual	1	1	3	3	1	1	1	1
269	Rigorous	33	Yes	Man	heterosexual	2	1	2	2	1	1	1	2
270	Rigorous	33	Yes	Man	heterosexual	1	1	1	4	1	1	1	1
271	Rigorous	33	Yes	Man	heterosexual	2	2	2	2	1	3	3	3
272	Rigorous	33	Yes	Man	heterosexual	1	1	1	1	1	1	1	1
273	Rigorous	33	Yes	Man	heterosexual	1	1	1	3	1	2	2	2
274	Rigorous	33	Yes	Man	heterosexual	1	3	1	4	1	3	1	1
275	Rigorous	33	Yes	Man	heterosexual	1	1	1	3	1	1	1	1
276	Rigorous	33	Yes	Man	heterosexual	1	1	1	3	1	1	4	1
277	Rigorous	33	Yes	Man	heterosexual	1	1	1	1	1	1	1	1
278	Rigorous	33	Yes	Man	heterosexual	3	3	3	3	3	3	3	3
279	Rigorous	33	Yes	Man	heterosexual	3	3	2	1	4	3	3	3
280	Rigorous	33	Yes	Man	heterosexual	1	1	1	1	1	1	1	1
281	Rigorous	33	Yes	Man	heterosexual	2	2	4	4	1	1	1	1
282	Rigorous	33	Yes	Man	heterosexual	1	1	1	1	1	1	1	1
283	Rigorous	33	Yes	Man	heterosexual	1	1	1	1	1	1	1	1
284	Rigorous	33	Yes	Man	heterosexual	4	3	3	3	3	3	3	3
285	Rigorous	33	Yes	Man	heterosexual	2	2	2	2	2	2	2	2
286	Rigorous	34	Yes	Man	heterosexual	3	3	3	3	1	1	2	3
287	Rigorous	34	Yes	Man	heterosexual	3	3	3	1	2	2	3	3
288	Rigorous	34	Yes	Man	heterosexual	4	4	3	3	1	1	3	3
289	Rigorous	34	Yes	Man	heterosexual	3	2	2	1	1	2	3	2
290	Rigorous	34	Yes	Man	heterosexual	1	2	2	3	2	2	2	2
291	Rigorous	34	Yes	Man	heterosexual	4	4	3	2	1	1	3	3
292	Rigorous	34	Yes	Man	heterosexual	4	4	1	4	1	1	1	1
293	Rigorous	34	Yes	Man	heterosexual	1	1	1	3	1	1	1	1
294	Rigorous	34	Yes	Man	heterosexual	2	1	1	1	1	1	1	1
295	Rigorous	34	Yes	Man	heterosexual	3	3	3	2	2	1	4	1
296	Rigorous	34	Yes	Man	heterosexual	1	2	2	2	2	2	2	2
297	Rigorous	34	Yes	Man	heterosexual	2	2	2	2	3	3	3	4
298	Rigorous	34	Yes	Man	heterosexual	3	3	3	3	2	3	4	2
299	Rigorous	34	Yes	Man	heterosexual	3	3	3	2	3	3	3	3
300	Rigorous	34	Yes	Man	heterosexual	1	2	1	1	1	2	2	3
301	Rigorous	34	Yes	Man	heterosexual	1	1	2	3	4	4	2	3
302	Rigorous	34	Yes	Man	heterosexual	2	2	2	3	2	2	3	3
303	Rigorous	34	Yes	Man	heterosexual	1	1	1	1	1	1	1	1
304	Rigorous	34	Yes	Man	heterosexual	1	1	1	2	1	1	1	1
305	Rigorous	35	Yes	Man	heterosexual	3	3	3	3	3	3	3	3
306	Rigorous	35	Yes	Man	heterosexual	3	3	3	3	3	3	3	3
307	Rigorous	35	Yes	Man	heterosexual	1	1	1	3	1	2	2	2
308	Rigorous	35	Yes	Man	heterosexual	2	2	2	3	2	3	2	1
309	Rigorous	35	Yes	Man	heterosexual	2	3	3	3	1	1	4	3
310	Rigorous	35	Yes	Man	heterosexual	3	3	1	3	1	1	3	2
311	Rigorous	35	Yes	Man	heterosexual	3	3	2	2	2	1	3	2
312	Rigorous	35	Yes	Man	heterosexual	1	1	1	4	1	1	3	1
313	Rigorous	35	Yes	Man	heterosexual	1	1	2	2	2	3	3	2
314	Rigorous	35	Yes	Man	heterosexual	3	3	3	3	3	3	3	3
315	Rigorous	35	Yes	Man	heterosexual	3	3	2	3	1	1	2	1
316	Rigorous	35	Yes	Man	heterosexual	2	1	3	3	3	3	3	2
317	Rigorous	35	Yes	Man	heterosexual	3	3	3	3	3	3	3	3
318	Rigorous	35	Yes	Man	heterosexual	2	2	1	2	3	3	4	2
319	Rigorous	35	Yes	Man	heterosexual	2	1	1	4	3	1	1	1
320	Rigorous	36	Yes	Man	heterosexual	1	1	1	1	1	1	1	1
321	Rigorous	36	Yes	Man	heterosexual	1	1	1	1	1	1	1	1
322	Rigorous	36	Yes	Man	heterosexual	2	2	1	2	1	2	1	2
323	Rigorous	36	Yes	Man	heterosexual	3	3	3	3	3	3	3	3
324	Rigorous	36	Yes	Man	heterosexual	3	3	3	1	3	3	3	3
325	Rigorous	36	Yes	Man	heterosexual	2	2	2	2	1	1	2	1
326	Rigorous	36	Yes	Man	heterosexual	1	1	1	1	1	1	1	1
327	Rigorous	36	Yes	Man	heterosexual	4	4	2	3	1	2	3	3
328	Rigorous	36	Yes	Man	heterosexual	2	3	2	3	2	2	1	2
329	Rigorous	36	Yes	Man	heterosexual	2	2	2	2	2	2	2	2
330	Rigorous	36	Yes	Man	heterosexual	1	1	1	3	1	1	1	1
331	Rigorous	36	Yes	Man	heterosexual	1	1	1	1	1	1	1	1
332	Rigorous	36	Yes	Man	heterosexual	1	2	1	2	1	2	2	4
333	Rigorous	36	Yes	Man	heterosexual	1	3	1	1	1	3	4	4
334	Rigorous	36	Yes	Man	heterosexual	3	3	3	3	1	1	3	3
335	Rigorous	36	Yes	Man	heterosexual	1	1	1	1	1	1	3	3
336	Rigorous	36	Yes	Man	heterosexual	4	4	4	4	4	4	4	4
337	Rigorous	37	Yes	Man	heterosexual	2	2	2	2	2	2	2	2
338	Rigorous	37	Yes	Man	heterosexual	1	3	3	3	3	3	3	3
339	Rigorous	37	Yes	Man	heterosexual	1	1	1	1	1	1	1	1
340	Rigorous	37	Yes	Man	heterosexual	4	4	1	1	1	4	4	4
341	Rigorous	37	Yes	Man	heterosexual	1	1	1	1	1	1	1	1
342	Rigorous	37	Yes	Man	heterosexual	3	3	3	3	3	3	3	3
343	Rigorous	37	Yes	Man	heterosexual	3	3	3	3	3	3	3	3
344	Rigorous	37	Yes	Man	heterosexual	1	4	3	3	1	1	3	1
345	Rigorous	37	Yes	Man	heterosexual	3	3	1	3	1	1	1	1
346	Rigorous	37	Yes	Man	heterosexual	1	2	2	2	1	1	2	1
347	Rigorous	37	Yes	Man	heterosexual	1	1	1	1	1	1	1	1
348	Rigorous	37	Yes	Man	heterosexual	1	4	4	4	4	4	1	1
349	Rigorous	37	Yes	Man	heterosexual	1	1	1	3	1	1	2	1
350	Rigorous	37	Yes	Man	heterosexual	1	1	1	1	1	1	1	1
351	Rigorous	37	Yes	Man	heterosexual	1	4	3	2	1	2	1	3
352	Rigorous	37	Yes	Man	heterosexual	1	1	1	3	1	1	1	1
353	Rigorous	37	Yes	Man	heterosexual	2	2	2	3	1	2	2	2
354	Rigorous	37	Yes	Man	heterosexual	1	3	1	3	1	1	2	3
355	Rigorous	37	Yes	Man	heterosexual	2	1	1	3	1	1	2	1
356	Rigorous	37	Yes	Man	heterosexual	2	4	2	2	3	4	4	2
357	Rigorous	37	Yes	Man	heterosexual	2	2	2	3	3	2	3	4
358	Rigorous	37	Yes	Man	heterosexual	1	1	3	2	1	1	1	1
359	Rigorous	37	Yes	Man	heterosexual	2	2	3	2	2	1	2	2
360	Rigorous	37	Yes	Man	heterosexual	2	3	2	3	2	2	3	3
361	Rigorous	37	Yes	Man	heterosexual	1	1	1	1	1	1	1	1
362	Rigorous	38	Yes	Man	heterosexual	4	4	4	3	4	3	3	4
363	Rigorous	38	Yes	Man	heterosexual	3	3	3	3	1	1	3	1
364	Rigorous	38	Yes	Man	heterosexual	1	1	1	3	1	2	3	2
365	Rigorous	38	Yes	Man	heterosexual	2	3	3	3	1	3	3	3
366	Rigorous	38	Yes	Man	heterosexual	1	1	1	1	1	1	1	1
367	Rigorous	38	Yes	Man	heterosexual	3	3	3	3	3	3	3	3
368	Rigorous	38	Yes	Man	heterosexual	3	3	3	4	1	4	3	4
369	Rigorous	38	Yes	Man	heterosexual	3	3	2	3	2	1	3	1
370	Rigorous	38	Yes	Man	heterosexual	2	2	1	2	1	1	1	1
371	Rigorous	38	Yes	Man	heterosexual	1	3	3	3	3	3	4	1
372	Rigorous	38	Yes	Man	heterosexual	1	1	1	1	1	1	2	1
373	Rigorous	38	Yes	Man	heterosexual	3	3	2	2	2	2	3	2
374	Rigorous	38	Yes	Man	heterosexual	4	4	3	4	4	4	4	3
375	Rigorous	38	Yes	Man	heterosexual	3	3	4	1	3	3	3	3
376	Rigorous	38	Yes	Man	heterosexual	2	3	1	1	1	1	1	1
377	Rigorous	38	Yes	Man	heterosexual	1	1	1	1	1	1	2	1
378	Rigorous	38	Yes	Man	heterosexual	3	3	3	3	1	1	3	3
379	Rigorous	38	Yes	Man	heterosexual	3	3	3	2	1	1	2	3
380	Rigorous	38	Yes	Man	heterosexual	1	1	1	1	1	1	1	1
381	Rigorous	38	Yes	Man	heterosexual	3	3	3	3	3	3	3	3
382	Rigorous	38	Yes	Man	heterosexual	4	4	3	1	4	1	4	1
383	Rigorous	38	Yes	Man	heterosexual	1	1	1	3	1	2	3	3
384	Rigorous	39	Yes	Man	heterosexual	3	2	1	1	1	2	3	2
385	Rigorous	39	Yes	Man	heterosexual	1	1	1	1	1	1	1	1
386	Rigorous	39	Yes	Man	heterosexual	4	4	3	4	3	4	4	4
387	Rigorous	39	Yes	Man	heterosexual	1	1	2	3	1	2	3	3
388	Rigorous	39	Yes	Man	heterosexual	4	4	1	3	1	4	4	4
389	Rigorous	39	Yes	Man	heterosexual	3	3	3	1	1	1	1	1
390	Rigorous	39	Yes	Man	heterosexual	3	1	2	1	2	2	4	4
391	Rigorous	39	Yes	Man	heterosexual	1	1	1	3	1	1	1	1
392	Rigorous	39	Yes	Man	heterosexual	1	1	1	3	1	3	1	3
393	Rigorous	39	Yes	Man	heterosexual	3	3	3	3	3	3	3	3
394	Rigorous	39	Yes	Man	heterosexual	1	1	1	1	1	1	1	1
395	Rigorous	39	Yes	Man	heterosexual	2	3	1	3	1	1	2	1
396	Rigorous	39	Yes	Man	heterosexual	1	2	1	1	1	1	1	1
397	Rigorous	39	Yes	Man	heterosexual	2	2	3	3	3	2	3	3
398	Rigorous	40	Yes	Man	heterosexual	1	1	1	1	1	1	1	1
399	Rigorous	40	Yes	Man	heterosexual	3	3	3	3	2	3	3	2
400	Rigorous	40	Yes	Man	heterosexual	2	2	2	2	2	2	3	3
401	Rigorous	40	Yes	Man	heterosexual	1	1	1	3	1	1	1	3
402	Rigorous	40	Yes	Man	heterosexual	2	1	1	1	1	1	1	1
403	Rigorous	40	Yes	Man	heterosexual	1	1	1	1	1	1	1	1
404	Rigorous	40	Yes	Man	heterosexual	1	1	1	1	1	3	2	2
405	Rigorous	40	Yes	Man	heterosexual	3	3	2	3	2	2	2	2
406	Rigorous	40	Yes	Man	heterosexual	2	2	2	2	2	2	3	3
407	Rigorous	40	Yes	Man	heterosexual	1	1	2	1	1	1	1	1
408	Rigorous	40	Yes	Man	heterosexual	4	4	4	3	4	3	3	4
409	Rigorous	40	Yes	Man	heterosexual	1	1	1	3	1	3	4	3
410	Rigorous	40	Yes	Man	heterosexual	3	3	3	3	1	1	2	2
411	Rigorous	40	Yes	Man	heterosexual	2	2	2	2	2	2	2	2
412	Rigorous	40	Yes	Man	heterosexual	1	1	1	1	1	1	1	1
413	Rigorous	40	Yes	Man	heterosexual	2	2	2	2	2	2	2	2
414	Rigorous	40	Yes	Man	heterosexual	2	1	2	2	1	1	1	1
415	Convenience	36	Yes	Man	heterosexual	4	4	2	3	3	3	4	3
416	Convenience	31	Yes	Man	heterosexual	4	4	3	2	4	4	4	4
417	Convenience	37	Yes	Man	heterosexual	3	3	3	3	1	1	3	3
418	Convenience	36	Yes	Man	heterosexual	4	4	1	4	4	4	4	4
419	Convenience	36	Yes	Man	bisexual	4	4	1	3	1	1	1	1
420	Convenience	36	Yes	Man	heterosexual	1	1	4	4	1	1	1	1
421	Convenience	56	Yes	Man	heterosexual	4	4	1	1	1	1	1	1
422	Convenience	50	Yes	Man	heterosexual	1	1	1	1	1	1	1	1
423	Convenience	42	Yes	Man	heterosexual	3	3	3	3	1	3	3	3
424	Convenience	37	Yes	Man	heterosexual	4	4	4	4	4	4	4	4
425	Convenience	40	Yes	Man	heterosexual	4	4	1	3	1	1	4	4
426	Convenience	34	Yes	Man	heterosexual	3	4	3	3	1	1	3	3
427	Convenience	39	Yes	Man	heterosexual	3	3	3	3	3	3	4	4
428	Convenience	36	Yes	Man	heterosexual	4	4	4	4	3	3	4	4
429	Convenience	23	Yes	Man	heterosexual	2	2	2	2	1	1	2	2
430	Convenience	56	Yes	Man	heterosexual	1	4	4	1	1	1	2	1
431	Convenience	38	Yes	Man	homosexual	1	1	1	3	3	3	1	3
432	Convenience	33	Yes	Man	heterosexual	3	1	2	3	3	1	3	2
433	Convenience	32	Yes	Man	heterosexual	1	4	4	1	1	1	4	1
434	Convenience	26	Yes	Man	heterosexual	2	2	1	4	1	1	1	1
435	Convenience	36	Yes	Man	heterosexual	2	2	2	1	1	2	2	2
436	Convenience	36	Yes	Man	heterosexual	2	2	2	3	1	1	2	1
437	Convenience	33	Yes	Man	heterosexual	3	4	3	3	3	3	4	3
438	Convenience	34	Yes	Man	heterosexual	3	3	3	3	1	1	1	1
439	Convenience	47	Yes	Man	heterosexual	2	2	2	3	2	2	2	2
440	Convenience	35	Yes	Man	heterosexual	3	4	3	4	1	1	4	4
441	Convenience	42	Yes	Man	heterosexual	4	4	3	3	3	3	3	3
442	Convenience	34	Yes	Man	bisexual	2	3	3	3	1	1	3	3
443	Convenience	23	Yes	Man	heterosexual	1	3	1	3	1	3	4	3
444	Convenience	33	Yes	Man	heterosexual	2	2	2	3	2	2	2	1
445	Convenience	40	Yes	Man	heterosexual	1	1	1	3	1	2	3	1
446	Convenience	31	Yes	Man	heterosexual	4	4	4	4	4	4	4	4
447	Convenience	34	Yes	Man	heterosexual	1	1	3	1	4	4	1	1
448	Convenience	37	Yes	Man	heterosexual	3	3	1	1	1	1	3	1
449	Convenience	34	Yes	Man	heterosexual	3	4	4	4	3	3	4	4
450	Convenience	37	Yes	Man	heterosexual	4	4	4	2	3	3	4	3
451	Convenience	34	Yes	Man	heterosexual	1	1	3	4	3	3	2	4
452	Convenience	33	Yes	Man	heterosexual	3	3	3	1	1	1	3	3
453	Convenience	27	Yes	Man	heterosexual	4	4	4	4	4	4	4	4
454	Convenience	48	Yes	Man	heterosexual	3	3	3	3	1	3	3	3
455	Convenience	25	Yes	Man	heterosexual	3	3	2	4	1	2	4	3
456	Convenience	23	Yes	Man	heterosexual	1	4	4	4	1	4	4	4
457	Convenience	23	Yes	Man	bisexual	3	3	2	3	3	3	3	3
458	Convenience	23	Yes	Man	bisexual	1	1	4	3	3	3	4	3
459	Convenience	57	Yes	Man	heterosexual	3	4	3	3	1	3	3	3
460	Convenience	24	Yes	Man	heterosexual	2	3	3	3	3	3	3	3
461	Convenience	20	Yes	Man	heterosexual	2	3	3	3	1	1	4	1
462	Convenience	24	Yes	Man	heterosexual	2	1	1	1	1	1	1	1
463	Convenience	20	Yes	Man	heterosexual	4	3	3	3	2	1	3	3
464	Convenience	20	Yes	Man	heterosexual	4	3	3	4	3	3	4	4
465	Convenience	20	Yes	Man	heterosexual	3	3	2	3	3	3	3	3
466	Convenience	21	Yes	Man	heterosexual	1	3	3	3	1	1	3	1
467	Convenience	20	Yes	Man	heterosexual	1	1	1	1	1	1	1	1
468	Convenience	21	Yes	Man	heterosexual	3	3	3	1	3	3	3	3
469	Convenience	20	Yes	Man	heterosexual	2	2	2	3	3	2	3	2
470	Convenience	19	Yes	Man	homosexual	1	1	1	3	1	3	2	3
471	Convenience	20	Yes	Man	heterosexual	1	4	3	3	1	4	3	2
472	Convenience	42	Yes	Man	heterosexual	1	1	4	3	1	3	2	3
473	Convenience	23	Yes	Man	bisexual	1	4	3	4	4	3	4	3
474	Convenience	54	Yes	Man	heterosexual	2	3	3	3	3	3	3	3
475	Convenience	22	Yes	Man	heterosexual	3	4	4	3	3	3	4	3
476	Convenience	20	Yes	Man	homosexual	2	1	1	1	1	1	1	1
477	Convenience	27	Yes	Man	heterosexual	4	3	3	3	1	1	3	3
478	Convenience	24	Yes	Man	heterosexual	3	3	3	3	3	3	3	3
479	Convenience	24	Yes	Man	heterosexual	3	3	3	3	1	2	3	3
480	Convenience	20	Yes	Man	homosexual	1	1	1	1	1	1	1	1
481	Convenience	20	Yes	Man	heterosexual	2	3	3	3	1	1	3	3
482	Convenience	25	Yes	Man	heterosexual	1	4	4	3	1	1	4	3
483	Convenience	25	Yes	Man	homosexual	3	4	3	3	3	3	4	3
484	Convenience	24	Yes	Man	heterosexual	3	4	3	3	3	3	3	3
485	Convenience	25	Yes	Man	heterosexual	4	4	4	4	4	4	4	4
486	Convenience	20	Yes	Man	heterosexual	1	3	3	3	3	3	3	3
487	Convenience	22	Yes	Man	other	1	3	3	1	3	3	3	3
488	Convenience	27	Yes	Man	heterosexual	4	4	4	4	3	3	4	3
489	Convenience	23	Yes	Man	heterosexual	3	4	3	3	3	3	3	3
490	Convenience	21	Yes	Man	homosexual	1	3	4	3	1	4	2	4
491	Convenience	26	Yes	Man	heterosexual	3	3	3	3	1	3	4	3
492	Convenience	24	Yes	Man	heterosexual	3	4	1	4	3	3	4	3
493	Convenience	26	Yes	Man	heterosexual	4	4	3	4	3	3	4	3
494	Convenience	26	Yes	Man	heterosexual	4	4	1	3	4	4	4	4
495	Convenience	47	Yes	Man	heterosexual	1	1	1	1	1	1	1	1
496	Convenience	24	Yes	Man	heterosexual	1	3	3	3	3	3	3	3
497	Convenience	36	Yes	Man	heterosexual	4	4	2	1	1	1	4	4
498	Convenience	31	Yes	Man	heterosexual	3	4	1	3	1	1	3	3
499	Convenience	24	Yes	Man	heterosexual	3	3	3	3	3	3	3	3
500	Convenience	24	Yes	Man	heterosexual	4	4	4	4	3	3	3	3
501	Convenience	25	Yes	Man	other	1	4	3	3	1	3	3	3
502	Convenience	27	Yes	Man	heterosexual	4	3	3	2	1	2	2	2
503	Convenience	29	Yes	Man	heterosexual	1	3	3	3	3	3	3	3
504	Convenience	34	Yes	Man	heterosexual	2	2	3	3	2	2	2	2
505	Convenience	19	Yes	Man	heterosexual	3	4	4	4	4	4	4	4
506	Convenience	39	Yes	Man	heterosexual	4	4	3	1	1	3	1	3
507	Convenience	24	Yes	Man	heterosexual	3	3	3	3	3	3	3	3
508	Convenience	22	Yes	Man	heterosexual	2	3	3	3	3	3	3	3
509	Convenience	24	Yes	Man	heterosexual	3	4	3	3	4	4	4	4
